# Supplementary material for: Relationship Between Liver Steatosis, Pancreas Steatosis, Metabolic Comorbidities, and Subclinical Vascular Markers in Children with Obesity: An Imaging-Based Study
Source: J Clin Med. 2025 Oct 6;14(19):7048. doi: 10.3390/jcm14197048 (PMC12525386; doi:10.3390/jcm14197048)
Supplement: Supplementary file 1 [file jcm-14-07048-s001.zip]

Archive with 1 entries (1 files):
- jcm-3854249-supplementary.pdf
